# Supplementary material for: Association of Serum Albumin Levels and Long-Term Prognosis in Patients with Biopsy-Confirmed Nonalcoholic Fatty Liver Disease
Source: Nutrients. 2023 Apr 22;15(9):2014. doi: 10.3390/nu15092014 (PMC10180563; doi:10.3390/nu15092014)
Supplement: Supplementary file 1 [file nutrients-15-02014-s001.zip]

Archive with 1 entries (1 files):
- nutrients-2309074-supplementary.pdf
